# Supplementary material for: First documentation on herpetofauna diversity in Gunung Belumut Amenity Forest, Peninsular Malaysia: Implications for conservation in an Environmentally Sensitive Area (ESA)
Source: Biodivers Data J. 2024 Jan 9;12:e108476. doi: 10.3897/BDJ.12.e108476 (PMC10793111; doi:10.3897/BDJ.12.e108476)
Supplement: Supplementary material 1 — Comparison of herpetofauna diversity [file bdj-12-e108476-s001.xlsx]

## Sheet: Sheet2
Taxa	GBAF	BPFR	BPSP	BHRF	BTFR	SDTFR	GSFR	PFR	GPFR
Amphibia
Frogs/Toads
Bufonidae
Duttaphrynus melanostictus		1	1				1	1	1
Ingerophrynus parvus		1	1	1	1	1	1	1	1
Ingerophrynus quadriporcatus									1
Leptophryne borbonica					1			1
Phrynoidis asper	1	1	1	1	1			1	1
Rentapia flavomaculata					1
Dicroglossidae
Fejervarya cancrivora		1	1
Fejervarya limnocharis	1		1	1	1	1	1	1	1
Hoplobatrachus chinensis			1
Limnonectes blythii	1		1	1	1			1	1
Limnonectes deinodon	1		1	1	1	1		1
Limnonectes hascheanus			1	1	1	1
Limnonectes utara					1
Limnonectes malesianus			1					1	1
Limnonectes plicatellus	1		1	1	1			1
Limnonectes paramacrodon					1			1	1
Occidozyga martensii	1		1	1					1
Occidozyga sumatrana		1	1		1	1	1	1	1
Megophyridae
Grillitschia aceras					1
Leptobrachium hendricksoni		1	1	1	1	1		1	1
Leptobrachium nigrops								1	1
Leptobrachella heteropus					1
Pelobatrachus nasutus					1			1
Microhylidae
Chaperina fusca						1		1
Glyphoglossus minutus							1
Kalophrynus limbooliati	1					1		1	1
Kalophrynus kiewi					1	1	1	1	1
Kaloula latidisca							1	1	1
Kaloula pulchra			1				1	1	1
Microhyla berdmorei					1			1
Microhyla butleri	1		1		1		1	1
Microhyla cf. heymonsi			1	1	1	1	1	1	1
Microhyla mantheyi							1	1	1
Microhyla mukhlesuri	1		1	1
Microhyla superciliaris								1	1
Micryletta inornata							1	1	1
Ranidae
Abavorana luctuosa								1
Amolops gerutu					1	1
Hylarana miopus	1							1
Hylarana baramica	1							1	1
Hylarana erythraea			1		1		1	1	1
Hylarana glandulosa		1	1		1	1	1	1	1
Hylarana labialis	1	1	1	1	1		1	1	1
Hylarana laterimaculata			1		1			1	1
Hylarana nicobariensis		1			1		1	1	1
Hylarana sundabarat	1	1		1				1	1
Hylarana signata					1
Odorrana monjerai		1
Odorrana hosii	1	1			1			1	1
Sylvirana malayana		1			1
Rhacophoridae
Kurixalus chaseni							1	1	1
Leptomantis cyanopunctatus								1	1
Nyctixalus pictus			1		1			1	1
Philautus larutensis					1
Polypedates colletti							1	1	1
Polypedates discantus	1
Polypedates leucomystax	1	1	1	1	1		1	1	1
Polypedates macrotis	1				1		1	1	1
Raorchestes parvulus					1
Rhacophorus nigropalmatus					1			1	1
Rhacophorus norhayatiae	1
Rhacophorus pardalis								1
Theloderma licin									1
Theloderma horridum					1
Zhangixalus prominanus					1			1	1
Ichthyophiidae
Caecilians
Ichthyophis nigroflavus		1
Reptiles
Lizards
Agamidae
Acanthosaura armata					1	1		1	1
Aphaniotis fusca	1		1	1	1	1	1	1	1
Bronchocela cristatella			1	1	1			1	1
Calotes emma					1
Calotes versicolor			1	1		1			1
Draco abbreviatus		1	1
Draco cristatellus					1
Draco fimbriatus	1				1			1
Draco formosus			1		1			1	1
Draco maximus					1			1
Draco melanopogon	1	1			1		1	1	1
Draco quinquefasciatus					1			1	1
Draco sumatranus			1		1			1	1
Gonocephalus bellii			1		1	1		1
Gonocephalus doriae abbotti					1
Gonocephalus grandis	1		1	1	1	1			1
Gonocephalus liogaster						1
Eublepharidae
Aeluroscalabotes felinus					1			1
Gekkonidae
Cnemaspis kendallii								1	1
Cnemaspis peninsularis							1
Cyrtodactylus consobrinus	1			1	1		1	1	1
Cyrtodactylus gunungsenyumensis							1
Cyrtodactylus macrotuberculatus		1
Cyrtodactylus payacola			1
Cyrtodactylus pulchellus			1					1
Cyrtodactylus quadrivirgatus			1		1	1	1	1	1
Cyrtodactylus semenanjungensis									1
Cyrtodactylus sworderi	1
Cyrtodactylus pantiensis									1
Gehyra mutilata		1	1	1	1		1		1
Gekko horsfieldii					1
Gekko kuhlii				1	1			1
Gekko cicakterbang		1
Gekko hulk	1		1		1		1	1	1
Gekko monarchus		1	1	1			1		1
Hemidactylus brookii		1
Hemidactylus craspedotus	1		1		1				1
Hemidactylus frentatus		1	1	1			1		1
Hemidactylus murrayi				1
Hemidactylus platyurus			1						1
Hemiphyllodactylus typus			1				1
Scincidae
Dasia olivacea			1		1				1
Eutropis longicaudata							1	1
Eutropis macularia	1	1		1			1
Eutropis multifasciata	1	1	1	1	1	1	1	1	1
Eutropis rugifera							1		1
Lipinia vittigera									1
Subdoluseps bowringii	1					1			1
Sphenomorphus butleri					1
Sphenomorphus indicus						1
Sphenomorphus maculates					1
Sphenomorphus scotophilus			1	1
Sphenomorphus sungaicolus						1
Sphenomorphus stellatus
Varanidae
Varanus dumerilii					1			1
Varanus nebulosus							1	1	1
Varanus rudicollis			1		1			1
Varanus salvator	1	1	1	1	1		1	1	1
Snakes
Colubridae
Ahaetulla mycterizans									1
Ahaetulla prasina			1		1			1
Boiga cynodon			1		1			1
Boiga melanota				1	1			1	1
Boiga nigriceps								1
Calamaria lovii								1	1
Calamaria lumbricoidea						1		1
Calamaria schlegeli					1
Coelognathus flavolineatus					1				1
Coelognathus radiatus							1
Chrysopelea ornata			1
Chrysopelea paradisi								1
Dendrelaphis cyanochloris	1
Dendrelaphis formosus					1		1	1	1
Dendrelaphis pictus							1	1
Dryophiops rubescens			1
Gonyosoma prasinum					1
Gongylosoma longicauda					1
Gonyosoma oxycephalum	1			1	1			1
Lycodon albofuscus					1			1
Lycodon subcinctus					1
Oligodon purpurascens				1	1			1
Oligodon signatus									1
Oreocalamus hanitschi					1
Raclitia indica					1
Rhabdophis chrysargos		1			1
Rhabdophis flaviceps			1					1
Rhabdophis rhodomelas								1	1
Pseudorabdion longiceps					1			1
Ptyas fusca	1
Sibynophis melanocephalus								1
Xenochrophis trianguligerus			1		1	1	1		1
Elapidae
Bungarus candidus				1	1
Calliophis bivirgatus					1			1
Calliophis intestinalis	1								1
Naja kaouthia			1
Naja sumatrana		1			1		1	1
Ophiophagus hannah			1					1
Homalopsidae
Enhydris bocourti								1
Homalopsis buccata			1	1			1
Hypsiscopus plumbea			1
Pareidae
Aplopeltura boa			1	1	1			1
Pareas carinatus			1
Pseudaspididae
Psammodynastes pulverulentus			1		1
Psammodynastes pictus			1		1			1
Pythonidae
Python brongersmai					1
Malayopython reticulatus	1	1	1		1			1	1
Typhlopidae
Argyrophis muelleri					1
Ramphotyphlops lineatus					1
Viperidae
Calloselasma rhodostoma				1
Trimeresurus popeiorum					1
Trimeresurus hageni	1				1			1	1
Trimeresurus sumatranus					1
Tropidolaemus wagleri	1		1	1	1			1
Xenopeltidae
Xenopeltis unicolor			1					1
Turtles
Geoemydidae
Batagur borneoensis					1
Cuora amboinensis			1		1
Cyclemys dentata					1				1
Heosemys spinosa		1	1		1			1
Notochelys platynota					1			1
Testudinidae
Manouria emys								1
Trionychidae
Amyda cartilaginea					1
Dogania subplana	1		1	1	1			1
